# Supplementary material for: The CLASS (Cerebral visual impairment Learning and Awareness for School Staff) Pilot Study: An evaluation of the awareness of CVI amongst teachers and comparative evaluation of two different educational resources on understanding
Source: PLoS One. 2025 Jun 9;20(6):e0324914. doi: 10.1371/journal.pone.0324914 (PMC12148153; doi:10.1371/journal.pone.0324914)
Supplement: S3 Appendix — (XLSX) [file pone.0324914.s003.xlsx]

## Sheet: Sheet0
DistributionChannel	Q4	Q6	Q7	Q8	Q9_1	Q9_2	Q9_3	Q9_4	Q9_5	Q9_6	Q9_7	Q23_Page Submit	Q23_Click Count	Q11	Q12_1	Q12_2	Q12_3	Q12_4	Q12_5	Q12_6	Q12_7	Q13	FL_9_DO
Distribution Channel	Do you teach in a :	Before seeing this survey had you ever heard of CVI?	Before seeing the survey had you ever heard of Cerebral Visual Impairment?	Before seeing the survey had you ever heard of Cortical Visual Impairment?	Do you do any of these in your classes? - Reduce the number of things on the walls in the classroom	Do you do any of these in your classes? - Wear plain clothes without patterns.	Do you do any of these in your classes? - Wear similar plain clothes each day	Do you do any of these in your classes? - Sit or stand in roughly the same place when teaching	Do you do any of these in your classes? - Use children’s names when addressing them	Do you do any of these in your classes? - Only have one thing at a time on boards and smart screens	Do you do any of these in your classes? - Remove unnecessary items from smart screen for example icons and wallpaper	Timing - Page Submit	Timing - Click Count	Do you think you might teach or have taught children with CVI based on the media you have just seen? If so, approximately how many?	Picking up from earlier questions; having studied the media, how likely are you to now : - Reduce the number of things on the walls in the classroom	Picking up from earlier questions; having studied the media, how likely are you to now : - Wear plain clothes without patterns.	Picking up from earlier questions; having studied the media, how likely are you to now : - Wear similar plain clothes each day	Picking up from earlier questions; having studied the media, how likely are you to now : - Sit or stand in roughly the same place when teaching	Picking up from earlier questions; having studied the media, how likely are you to now : - Use children’s names when addressing them	Picking up from earlier questions; having studied the media, how likely are you to now : - Only have one thing at a time on boards and smart screens	Picking up from earlier questions; having studied the media, how likely are you to now : - Remove unnecessary items from smart screen for example icons and wallpaper	Please use the box below if you would like to add any further comments.	FL_9 - Block Randomizer - Display Order
anonymous	Special School	Yes	Yes	No	Definitely	Not sure	Not sure	Likely	Definitely	Unlikely	Unlikely			1	Likely	Definitely	Definitely	Likely	Definitely	Likely	Not sure		Media-text
anonymous	Mainstream Secondary School	Yes	No	No	Likely	Unlikely	Unlikely	Unlikely	Definitely	Not sure	Unlikely			5-10	Likely	Likely	Not sure	Unlikely	Definitely	Likely	Likely		Media-text
anonymous	Mainstream Primary School	No	No	No	Not sure	Likely	Likely	Likely	Definitely	Definitely	Unlikely			None	Likely	Likely	Likely	Likely	Definitely	Definitely	Definitely		Media-text
anonymous	Mainstream Primary School	No	No	No	Definitely	Unlikely	Unlikely	Unlikely	Likely	Definitely	Not sure			2-5	Already Do	Not sure	Not sure	Likely	Already Do	Already Do	Likely		Media-text
anonymous	Mainstream Secondary School	No	No	No	Likely	Definitely Not	Definitely Not	Definitely	Definitely	Unlikely	Definitely	190.421	2	10-50	Definitely	Unlikely	Unlikely	Definitely	Already Do	Definitely	Already Do		Media-video
anonymous	Mainstream Primary School	No	No	No	Likely	Definitely	Likely	Likely	Not sure	Likely	Unlikely			None	Likely	Already Do	Already Do	Already Do	Likely	Already Do	Likely		Media-text
anonymous	Mainstream Secondary School	No	No	No	Not sure	Likely	Likely	Unlikely	Definitely	Likely	Likely	184.098	0	2-5	Already Do	Already Do	Likely	Not sure	Already Do	Likely	Likely		Media-video
anonymous	Mainstream Primary School	No	No	No		Unlikely	Unlikely	Definitely	Definitely	Definitely	Likely	186.856	2	5-10		Not sure	Not sure	Already Do	Already Do	Already Do	Already Do		Media-video
anonymous	Mainstream Secondary School	Yes	Yes	No	Unlikely	Definitely Not	Definitely Not	Not sure	Definitely	Unlikely	Unlikely			2-5	Likely	Not sure	Not sure	Likely	Already Do	Likely	Likely		Media-text
anonymous	Mainstream Secondary School	No	No	No	Unlikely	Unlikely	Definitely Not	Likely	Definitely	Definitely	Definitely			5-10	Unlikely	Unlikely	Unlikely	Already Do	Already Do	Already Do	Already Do		Media-text
anonymous	Mainstream Secondary School	No	No	No	Unlikely	Definitely	Definitely	Unlikely	Definitely	Likely	Likely	202.38	1	None	Not sure	Already Do	Already Do	Unlikely	Already Do	Already Do	Already Do		Media-video
anonymous	Mainstream Secondary School	Yes	Yes	No	Definitely	Likely	Likely	Likely	Definitely	Definitely	Definitely			2-5	Already Do	Already Do	Already Do	Already Do	Already Do	Already Do	Already Do		Media-text
anonymous	Mainstream Secondary School	No	No	No		Likely	Definitely		Definitely	Likely	Likely			5-10		Definitely	Already Do	Likely	Already Do	Likely	Definitely		Media-text
anonymous	Mainstream Primary School	No	No	No	Definitely	Unlikely	Definitely Not	Definitely	Definitely	Likely	Likely			2-5	Already Do	Unlikely	Unlikely	Already Do	Already Do	Definitely	Definitely		Media-text
anonymous	Mainstream Secondary School	No	No	No	Likely	Unlikely	Unlikely	Unlikely	Definitely	Definitely	Definitely	184.012	0	2-5	Likely	Not sure	Not sure	Likely	Already Do	Already Do	Already Do		Media-video
anonymous	Mainstream Secondary School	No	No	No	Unlikely	Definitely Not	Definitely Not	Likely	Definitely	Definitely				1	Unlikely	Definitely Not	Definitely Not	Likely	Definitely	Definitely			Media-text
anonymous	Mainstream Secondary School	No	No	No	Definitely	Likely	Unlikely	Likely	Definitely	Likely	Definitely	184.46	0	2-5	Already Do	Definitely	Likely	Definitely	Already Do	Already Do	Already Do		Media-video
anonymous	Mainstream Secondary School	No	No	No		Definitely Not	Definitely Not	Definitely	Definitely	Definitely		212.995	7	2-5	Definitely	Likely	Not sure	Already Do	Already Do	Already Do	Definitely		Media-video
anonymous	Mainstream Secondary School	No	No	No	Likely	Definitely Not	Definitely Not	Definitely Not	Definitely	Likely	Likely			2-5	Already Do	Definitely Not	Definitely Not	Definitely Not	Already Do	Already Do	Already Do		Media-text
anonymous	Mainstream Secondary School	No	No	No	Definitely	Definitely	Definitely	Likely	Definitely	Likely	Definitely	217.705	2	10-50	Definitely	Already Do	Already Do	Definitely	Already Do	Already Do	Already Do		Media-video
anonymous	Mainstream Primary School	No	No	No	Not sure	Unlikely	Likely	Definitely	Definitely	Likely	Likely			2-5	Definitely	Definitely	Definitely	Already Do	Already Do	Definitely	Definitely		Media-text
anonymous	Mainstream Primary School	No	No	No	Unlikely	Unlikely	Unlikely	Likely	Definitely	Definitely	Definitely			2-5	Not sure	Not sure	Not sure	Already Do	Already Do	Already Do	Already Do		Media-text
anonymous	Mainstream Secondary School	No	No	No	Definitely Not	Definitely Not	Definitely Not	Likely	Definitely	Likely	Likely			10-50	Unlikely	Unlikely	Unlikely	Already Do	Already Do	Already Do	Definitely		Media-text
anonymous	Mainstream Primary School	No	No	No	Definitely Not	Definitely Not	Definitely Not	Likely	Definitely	Likely	Likely	206.858	3	2-5	Definitely Not	Definitely Not	Unlikely	Already Do	Already Do	Definitely	Definitely		Media-video
anonymous	Mainstream Secondary School	No	No	No	Unlikely	Unlikely	Unlikely	Unlikely	Definitely	Unlikely	Unlikely			2-5	Likely	Likely	Likely	Likely	Already Do	Likely	Likely		Media-text
anonymous	Special School	Yes	Yes	Yes	Likely	Unlikely	Definitely Not	Definitely Not	Definitely	Likely	Definitely			50+	Definitely	Likely	Likely	Likely	Already Do	Already Do	Already Do		Media-text
anonymous	Other (please note below)	Yes	Yes	Yes		Definitely	Definitely	Definitely	Definitely	Definitely	Definitely	186.607	2	50+	Already Do	Already Do	Already Do	Already Do	Already Do	Already Do	Already Do		Media-video
anonymous	Special School	Yes	Yes	Yes	Definitely	Definitely	Likely	Definitely	Definitely	Definitely	Likely	205.5	2	10-50	Already Do	Already Do	Already Do	Already Do	Already Do	Already Do	Definitely		Media-video
anonymous	Mainstream Secondary School	Yes	Yes	No	Likely	Unlikely	Unlikely	Unlikely	Definitely	Unlikely	Unlikely			2-5	Likely	Unlikely	Not sure	Likely	Already Do	Likely	Not sure		Media-text
anonymous	Mainstream Primary School	No	No	No	Likely	Likely	Likely	Definitely	Definitely	Definitely	Unlikely			2-5	Definitely	Definitely	Definitely	Already Do	Definitely	Definitely	Definitely		Media-text
anonymous	Other (please note below)	No	No	No										None	Definitely	Likely	Not sure	Unlikely	Definitely	Likely	Likely		Media-text
anonymous	Mainstream Primary School	No	No	No	Not sure	Unlikely	Unlikely	Likely	Likely	Likely	Not sure			5-10	Likely	Likely	Likely	Likely	Definitely	Definitely	Definitely		Media-text
anonymous	Mainstream Secondary School	No	No	No	Definitely	Likely	Likely	Unlikely	Definitely	Likely	Likely	200.8	4	None	Already Do	Already Do	Already Do	Unlikely	Already Do	Definitely	Already Do		Media-video
anonymous	Mainstream Secondary School	No	No	No	Likely	Likely	Definitely	Likely	Definitely	Definitely	Not sure			None	Likely	Likely	Definitely	Likely	Definitely	Definitely	Likely		Media-text
anonymous	Mainstream Primary School	No	No	No	Likely	Unlikely	Unlikely	Definitely	Definitely	Likely	Likely	220.79	2	50+	Likely	Likely	Likely	Likely	Likely	Likely	Likely		Media-video
anonymous	Mainstream Secondary School	No	No	No	Likely	Definitely	Definitely	Unlikely	Definitely	Definitely	Definitely	331.167	4	None	Likely	Already Do	Already Do	Not sure	Already Do	Already Do	Already Do		Media-video
anonymous	Mainstream Primary School	No	No	No	Likely	Definitely Not	Definitely Not	Likely	Definitely	Unlikely	Unlikely			None	Definitely	Likely	Likely	Definitely	Definitely	Likely	Likely		Media-text
anonymous	Other (please note below)	Yes	Yes	Yes			Not sure	Definitely	Definitely			200.428	3	5-10		Likely	Likely	Already Do	Already Do	Definitely	Definitely		Media-video
anonymous	Mainstream Secondary School	No	Yes	No	Likely	Likely	Definitely	Not sure	Definitely	Definitely	Definitely	179.352	0	1	Definitely	Definitely	Likely	Likely	Definitely	Definitely	Definitely		Media-video
anonymous	Mainstream Secondary School	No	No	No	Definitely Not	Definitely Not	Definitely Not	Likely	Likely	Unlikely				None	Not sure	Unlikely	Unlikely	Already Do	Definitely	Likely	Definitely		Media-text
anonymous	Mainstream Primary School	No	No	No		Definitely	Definitely	Definitely	Definitely	Definitely	Unlikely	183.005	0	10-50	Definitely	Already Do	Already Do	Already Do	Already Do	Definitely	Definitely		Media-video
anonymous	Mainstream Primary School	No	No	No	Likely	Definitely Not	Definitely Not	Definitely Not	Definitely	Likely	Unlikely			5-10	Likely	Unlikely	Unlikely	Unlikely	Already Do	Likely	Likely		Media-text
anonymous	Mainstream Secondary School	No	No	No	Likely	Likely	Likely	Definitely	Definitely	Definitely	Not sure			5-10	Definitely	Already Do	Already Do	Definitely	Already Do	Definitely	Definitely		Media-text
anonymous	Mainstream Secondary School	No	No	No	Unlikely	Definitely Not	Definitely Not	Likely	Definitely	Unlikely	Unlikely	201.292	0	1	Definitely	Likely	Likely	Already Do	Already Do	Definitely	Definitely		Media-video
anonymous	Mainstream Primary School	No	No	No	Likely	Definitely	Definitely	Definitely	Definitely	Likely	Likely			1	Likely	Definitely	Definitely	Definitely	Definitely	Definitely	Likely		Media-text
anonymous	Mainstream Secondary School	No	No	No	Unlikely	Definitely	Definitely	Definitely Not	Definitely	Unlikely	Not sure	261.527	1	2-5	Not sure	Definitely	Definitely	Not sure	Definitely	Not sure	Not sure		Media-video
anonymous	Mainstream Secondary School	No	No	No	Unlikely	Definitely Not	Definitely Not	Likely	Definitely	Unlikely	Likely			2-5	Likely	Not sure	Not sure	Likely	Definitely	Not sure	Likely		Media-text
anonymous	Special School	No	No	No	Definitely	Definitely	Definitely	Definitely	Definitely	Definitely	Definitely			2-5	Already Do	Already Do	Already Do	Already Do	Already Do	Already Do	Already Do		Media-text
anonymous	Special School	Yes	Yes	Yes	Definitely	Unlikely	Unlikely		Definitely	Not sure	Definitely	172.602	0	2-5	Already Do	Likely	Likely		Already Do	Not sure	Likely		Media-video
anonymous	Mainstream Secondary School	No	No	No	Unlikely	Definitely Not	Definitely Not	Definitely Not	Likely	Likely	Not sure	438.082	0	2-5	Likely	Not sure	Not sure	Likely	Already Do	Definitely	Definitely		Media-video
anonymous	Mainstream Primary School	No	No	No	Likely	Not sure	Not sure	Likely	Definitely	Likely	Not sure			2-5	Likely	Likely	Likely	Likely	Definitely	Likely	Likely		Media-text
anonymous	Mainstream Primary School	No	No	No	Definitely	Definitely Not	Likely	Likely	Definitely	Likely	Definitely Not			None	Likely	Not sure	Not sure	Likely	Definitely	Likely	Not sure		Media-text
anonymous	Mainstream Primary School	No	No	No	Likely	Not sure	Unlikely	Definitely	Definitely	Definitely	Definitely			5-10	Already Do	Likely	Not sure	Already Do	Already Do	Already Do	Already Do		Media-text
anonymous	Mainstream Primary School	No	No	No	Definitely	Definitely Not	Definitely Not	Likely	Definitely	Likely	Likely	258.759	2	None	Already Do	Not sure	Not sure	Already Do	Already Do	Definitely	Definitely		Media-video
anonymous	Mainstream Primary School	No	No	No	Definitely Not	Definitely Not	Definitely Not	Unlikely	Definitely	Unlikely	Definitely Not			1	Likely	Not sure	Not sure	Likely	Definitely	Likely	Likely		Media-text
anonymous	Mainstream Primary School	No	No	No	Definitely Not	Definitely Not	Definitely Not	Likely	Likely	Likely	Likely			1	Likely	Likely	Likely	Likely	Likely	Likely	Likely		Media-text
anonymous	Other (please note below)	Yes	Yes	Yes		Likely	Likely	Definitely	Definitely	Definitely	Not sure	210.671	0	5-10		Definitely	Definitely	Already Do	Already Do	Definitely	Definitely		Media-video
anonymous	Other (please note below)	No	Yes	No	Unlikely	Definitely Not	Likely	Definitely	Definitely	Likely	Unlikely	192.259	2	2-5	Likely	Likely	Already Do	Already Do	Already Do	Likely	Likely		Media-video
anonymous	Other (please note below)	Yes	Yes	Yes
anonymous	Mainstream Secondary School	No	No	No
anonymous	Mainstream Primary School	No	No	No	Unlikely	Unlikely	Unlikely	Unlikely	Definitely	Not sure	Unlikely												Media-text
anonymous	Mainstream Primary School	No	No	No	Likely	Definitely Not	Definitely Not	Definitely	Likely	Likely	Likely												Media-text
anonymous	Mainstream Secondary School	No	No	No
anonymous	Mainstream Secondary School	Yes	Yes	Yes	Unlikely	Definitely	Definitely	Definitely	Definitely	Likely	Not sure			1									Media-text
anonymous	Mainstream Secondary School	No	No	No	Definitely	Unlikely	Unlikely	Definitely	Definitely	Likely	Unlikely												Media-video
anonymous	Mainstream Secondary School	Yes	Yes	Yes		Likely	Likely	Likely		Definitely	Definitely												Media-video
anonymous	Special School	No	No	No	Likely	Not sure	Unlikely	Unlikely	Definitely	Likely	Likely												Media-video
anonymous	Mainstream Secondary School	Yes	Yes	Yes																			Media-video
anonymous	Mainstream Secondary School	Yes	Yes	Yes	Unlikely	Likely	Likely	Likely	Definitely	Likely	Definitely			2-5	Unlikely	Likely	Likely	Likely	Definitely	Likely	Definitely		Media-text
anonymous	Mainstream Primary School	Yes	Yes	Yes	Likely	Unlikely	Unlikely	Likely	Likely	Definitely	Not sure												Media-video
anonymous	Special School	No	No	No	Definitely	Likely	Likely	Likely	Definitely	Not sure	Not sure			50+	Definitely	Definitely	Definitely	Definitely	Definitely	Likely	Definitely		Media-text
anonymous	Mainstream Primary School	No	No	No	Definitely	Likely	Unlikely	Definitely	Likely	Likely				10-50	Definitely	Likely	Not sure	Definitely	Definitely	Definitely			Media-text
anonymous	Mainstream Primary School	No	No	No
anonymous	Special School	Yes	Yes	Yes	Definitely	Likely	Likely	Likely	Definitely	Definitely	Definitely			2-5	Already Do	Already Do	Definitely	Already Do	Already Do	Already Do	Already Do		Media-text
anonymous	Special School	Yes	Yes	Yes	Definitely	Definitely	Definitely	Likely	Definitely	Likely	Definitely	197.583	0	1	Already Do	Already Do	Already Do	Already Do	Already Do	Already Do	Already Do	none	Media-video
anonymous	Mainstream Secondary School	No	No	No	Unlikely	Definitely	Definitely	Definitely	Definitely	Likely	Likely			2-5	Likely	Already Do	Already Do	Already Do	Already Do	Already Do	Definitely		Media-text
anonymous	Other (please note below)	Yes	Yes	Yes	Definitely	Definitely	Likely	Likely	Definitely	Definitely	Definitely	198.977	5	10-50									Media-video
anonymous	Special School	Yes	Yes	Yes	Definitely	Likely	Likely	Definitely Not	Definitely	Definitely	Definitely			None	Definitely	Likely	Likely	Unlikely	Already Do	Already Do	Already Do		Media-text
anonymous	Other (please note below)	Yes	Yes	Yes
anonymous	Other (please note below)	Yes	Yes	Yes
anonymous	Mainstream Primary School	No	No	No
anonymous	Other (please note below)	Yes	Yes	Yes	Definitely	Unlikely	Likely	Likely	Definitely	Definitely	Definitely			10-50									Media-text
anonymous	Mainstream Primary School	No	No	No					Definitely	Definitely		190.213	0	None	Likely	Likely	Likely	Likely	Already Do	Likely	Likely		Media-video
anonymous	Other (please note below)	Yes	Yes	Yes	Definitely	Likely	Likely	Definitely	Definitely	Likely	Definitely			10-50	Already Do	Definitely	Definitely	Definitely	Already Do	Definitely	Already Do		Media-text
anonymous	Mainstream Secondary School	Yes	Yes	No	Definitely	Likely	Likely	Definitely	Definitely	Not sure	Definitely			2-5	Definitely	Likely	Likely	Already Do	Already Do	Definitely	Already Do		Media-text
anonymous	Mainstream Secondary School	No	No	No	Definitely Not	Definitely Not	Definitely Not	Definitely Not	Definitely	Not sure	Likely	199.647	3	2-5	Likely	Unlikely	Unlikely	Unlikely	Definitely	Definitely	Unlikely		Media-video
anonymous	Mainstream Secondary School	Yes	Yes	No	Unlikely	Unlikely	Unlikely	Likely	Definitely	Definitely	Likely	189.047	0	5-10	Likely	Unlikely	Unlikely	Likely	Definitely	Definitely	Definitely		Media-video
anonymous	Special School	Yes	Yes	Yes	Definitely	Definitely	Definitely	Definitely	Definitely	Definitely				10-50	Already Do	Already Do	Already Do	Already Do	Already Do	Already Do			Media-text
anonymous	Mainstream Secondary School	No	No	No
anonymous	Special School	No	No	No	Likely	Likely	Likely	Likely	Definitely	Definitely	Definitely	217.327	3	1	Definitely	Definitely	Definitely	Definitely	Already Do	Definitely	Definitely		Media-video
anonymous	Mainstream Secondary School	No	No	No	Unlikely	Unlikely	Definitely Not	Definitely Not	Definitely	Definitely Not	Definitely Not												Media-video
anonymous	Mainstream Secondary School	No	No	No	Definitely	Definitely Not	Definitely Not	Definitely	Definitely	Definitely	Unlikely												Media-video
anonymous	Other (please note below)	Yes	Yes	Yes	Definitely	Likely	Not sure		Definitely					10-50		Likely	Likely	Already Do	Already Do				Media-text
anonymous	Mainstream Primary School	No	No	No	Likely	Definitely Not	Definitely Not	Definitely Not	Definitely	Definitely	Definitely												Media-video
anonymous	Mainstream Secondary School	No	No	No
anonymous	Mainstream Secondary School	No	No	No
anonymous	Special School	Yes	Yes	Yes	Likely	Unlikely	Unlikely	Definitely Not	Definitely	Likely	Likely			5-10	Likely	Likely	Likely	Likely	Likely	Likely	Likely		Media-text
anonymous	Mainstream Primary School	Yes	Yes	Yes	Likely	Likely	Not sure	Likely	Definitely	Definitely	Definitely			None	Definitely	Definitely	Definitely	Definitely	Definitely	Definitely	Definitely		Media-text
anonymous	Mainstream Secondary School	No	No	No	Likely	Unlikely	Definitely	Likely	Definitely Not	Unlikely	Unlikely			10-50	Unlikely	Unlikely	Unlikely	Likely	Definitely Not	Unlikely	Likely		Media-text
anonymous	Mainstream Secondary School	No	No	No	Likely	Likely	Likely	Definitely	Definitely	Likely	Likely	191.349	2	None	Definitely	Already Do	Already Do	Already Do	Already Do	Definitely	Definitely		Media-video
anonymous	Mainstream Secondary School	No	No	No	Unlikely	Not sure	Likely	Likely	Definitely	Not sure	Likely	343.389	11	2-5	Not sure	Not sure	Already Do	Already Do	Already Do	Likely	Already Do		Media-video
anonymous	Mainstream Secondary School	No	No	No	Unlikely	Definitely Not	Definitely Not	Definitely Not	Definitely	Likely	Likely			2-5	Likely	Unlikely	Unlikely	Not sure	Already Do	Definitely	Definitely		Media-text
anonymous	Mainstream Secondary School	No	No	No	Definitely	Unlikely	Unlikely	Likely	Definitely	Definitely Not	Definitely			50+	Already Do	Not sure	Unlikely	Already Do	Already Do	Unlikely	Already Do		Media-text
anonymous	Mainstream Primary School	No	No	No	Likely	Definitely	Definitely	Definitely	Definitely	Unlikely	Likely			2-5	Definitely	Definitely	Definitely	Definitely	Definitely	Definitely	Definitely		Media-text
anonymous	Mainstream Primary School	No	No	No	Definitely	Not sure	Not sure	Likely	Definitely	Definitely	Definitely	224.483	0	5-10	Definitely	Not sure	Not sure	Definitely	Definitely	Definitely	Definitely		Media-video
anonymous	Other (please note below)	Yes	Yes	Yes	Definitely	Definitely	Definitely	Likely	Definitely	Likely	Unlikely	188.026	2	10-50	Already Do	Already Do	Already Do	Definitely	Already Do	Definitely	Definitely		Media-video
anonymous	Other (please note below)	Yes	Yes	Yes		Definitely			Definitely	Definitely	Definitely			50+		Already Do		Already Do	Already Do	Already Do	Already Do		Media-text
anonymous	Mainstream Primary School	No	No	No	Likely	Definitely	Definitely	Definitely	Definitely	Not sure	Unlikely			2-5	Likely	Already Do	Already Do	Definitely	Already Do	Likely	Not sure		Media-text
anonymous	Other (please note below)	Yes	Yes	Yes	Definitely	Definitely	Definitely	Definitely	Definitely	Likely	Likely	190.384	2	5-10	Already Do	Already Do	Already Do	Already Do	Already Do	Definitely	Definitely		Media-video
anonymous	Mainstream Secondary School	No	No	No	Likely	Unlikely	Unlikely	Not sure	Definitely	Likely	Likely			2-5	Likely	Likely	Likely	Likely	Definitely	Likely	Likely		Media-text
anonymous	Mainstream Primary School	No	No	No	Definitely	Unlikely	Unlikely	Likely	Definitely	Likely	Unlikely	185.481	0	2-5	Already Do	Not sure	Not sure	Likely	Already Do	Likely	Likely		Media-video
anonymous	Mainstream Secondary School	No	No	No	Definitely Not	Definitely Not	Not sure	Unlikely	Likely	Definitely Not	Definitely Not			1	Definitely	Definitely	Definitely	Definitely	Definitely	Likely	Definitely		Media-text
anonymous	Other (please note below)	Yes	Yes	Yes	Definitely	Definitely	Likely	Definitely	Definitely	Definitely	Definitely	194.502	9	1	Already Do	Already Do	Already Do	Already Do	Already Do	Already Do	Already Do		Media-video
anonymous	Mainstream Primary School	No	No	No	Unlikely	Definitely Not	Unlikely	Definitely	Definitely	Definitely	Definitely			5-10	Not sure	Likely	Likely	Definitely	Definitely	Definitely	Definitely		Media-text
anonymous	Mainstream Secondary School	No	Yes	No	Unlikely	Likely	Likely	Likely	Definitely	Likely	Unlikely	218.043	30	None	Not sure	Already Do	Already Do	Already Do	Already Do	Already Do	Definitely		Media-video
anonymous	Mainstream Primary School	No	No	No	Unlikely	Unlikely	Definitely	Definitely	Definitely	Definitely Not	Definitely Not			2-5	Likely	Not sure	Not sure	Definitely	Definitely	Likely	Likely		Media-text
anonymous	Special School	Yes	Yes	Yes	Unlikely	Definitely	Definitely	Definitely Not	Definitely	Definitely	Likely	205.476	2	5-10	Definitely	Already Do	Already Do	Unlikely	Already Do	Likely	Likely		Media-video
anonymous	Mainstream Primary School	No	No	No	Likely	Not sure	Unlikely	Unlikely	Likely	Likely	Unlikely			2-5	Likely	Likely	Not sure	Likely	Likely	Likely	Likely		Media-text
anonymous	Mainstream Primary School	No	No	No	Definitely	Definitely Not	Likely	Definitely	Definitely	Definitely	Definitely			5-10	Already Do	Definitely	Already Do	Already Do	Already Do	Already Do	Already Do		Media-text
anonymous	Mainstream Secondary School	No	No	No	Definitely Not	Definitely Not	Definitely Not	Unlikely	Definitely	Likely	Unlikely	187.535	0	5-10	Likely	Likely	Likely	Not sure	Already Do	Definitely	Definitely		Media-video
anonymous	Mainstream Primary School	No	No	No	Likely	Likely	Likely	Likely	Definitely	Definitely	Definitely	190.828	0	2-5	Likely	Definitely	Likely	Already Do	Already Do	Definitely	Definitely		Media-video
anonymous	Mainstream Secondary School	No	No	No	Definitely Not	Definitely Not	Definitely Not	Definitely	Definitely	Unlikely	Likely			2-5	Not sure	Unlikely	Unlikely	Already Do	Already Do	Likely	Already Do		Media-text
anonymous	Mainstream Secondary School	No	No	No	Likely	Definitely Not	Unlikely	Definitely Not	Definitely	Likely	Unlikely			10-50	Definitely	Likely	Likely	Not sure	Already Do	Definitely	Likely		Media-text
anonymous	Mainstream Primary School	No	No	No	Definitely	Unlikely	Definitely Not	Definitely Not	Definitely	Likely	Definitely			2-5	Definitely	Likely	Not sure	Likely	Definitely	Already Do	Already Do		Media-text
anonymous	Mainstream Primary School	No	No	No	Likely	Definitely	Likely	Likely	Definitely	Not sure	Likely			5-10	Definitely	Already Do	Already Do	Already Do	Already Do	Definitely	Definitely		Media-text
anonymous	Mainstream Primary School	No	No	No	Definitely	Unlikely	Unlikely	Definitely Not	Definitely	Unlikely	Definitely	183.076	12	None	Already Do	Unlikely	Unlikely	Unlikely	Already Do	Not sure	Likely		Media-video
anonymous	Mainstream Primary School	No	No	No	Likely	Definitely	Not sure	Likely	Definitely	Definitely	Definitely	263.592	0										Media-video
anonymous	Mainstream Secondary School	No	No	No	Definitely	Definitely	Likely	Likely	Likely	Likely	Likely												Media-video
anonymous	Mainstream Primary School	No	No	No	Likely	Definitely Not	Definitely Not	Likely	Definitely	Likely	Definitely Not			5-10	Already Do	Not sure	Unlikely	Likely	Already Do	Already Do	Not sure		Media-text
anonymous	Mainstream Secondary School	No	No	No	Likely	Unlikely	Unlikely	Definitely Not	Definitely	Likely	Definitely	194.34	3	5-10	Likely	Not sure	Unlikely	Unlikely	Already Do	Already Do	Already Do		Media-video
anonymous	Mainstream Primary School	No	No	No	Unlikely	Unlikely	Unlikely	Unlikely	Definitely	Unlikely	Unlikely			10-50	Likely	Likely	Likely	Likely	Definitely	Likely	Likely		Media-text
anonymous	Mainstream Primary School	No	No	No	Unlikely	Definitely	Definitely	Unlikely	Likely	Likely	Likely	276.949	1	None	Already Do	Already Do	Already Do	Likely	Already Do	Already Do	Definitely		Media-video
anonymous	Mainstream Primary School	No	No	No	Definitely	Not sure	Not sure	Likely	Likely	Not sure	Unlikely			2-5	Already Do	Definitely	Definitely	Already Do	Already Do	Definitely	Definitely		Media-text
anonymous	Mainstream Primary School	No	No	No	Unlikely	Definitely Not	Definitely Not	Likely	Definitely	Likely	Unlikely			5-10	Not sure	Unlikely	Unlikely	Definitely	Already Do	Likely	Likely		Media-text
anonymous	Mainstream Primary School	No	No	No	Likely	Unlikely	Unlikely	Likely	Likely	Likely	Likely	216.603	5	5-10	Likely	Not sure	Not sure	Already Do	Already Do	Likely	Likely		Media-video
anonymous	Mainstream Secondary School	No	No	No		Likely	Likely	Likely	Likely	Not sure	Not sure												Media-video
anonymous	Other (please note below)	Yes	Yes	Yes		Likely	Likely		Definitely														Media-video
anonymous	Mainstream Primary School	No	No	No	Definitely	Unlikely	Unlikely	Likely	Definitely	Definitely	Definitely	261.485	0	5-10	Already Do	Likely	Likely	Already Do	Already Do	Already Do	Already Do		Media-video
anonymous	Special School	Yes	Yes	Yes	Definitely	Unlikely	Unlikely	Likely	Definitely	Unlikely	Definitely Not			2-5	Already Do	Likely	Unlikely	Already Do		Already Do	Already Do		Media-text
anonymous	Mainstream Primary School	No	No	No	Likely	Definitely	Not sure	Definitely	Likely	Unlikely	Unlikely												Media-video
anonymous	Mainstream Secondary School	No	No	No	Definitely	Definitely	Definitely	Definitely	Definitely	Definitely	Definitely												Media-video
anonymous	Mainstream Secondary School	No	No	No
anonymous	Mainstream Primary School	No	No	No	Likely	Likely	Likely	Definitely	Likely	Likely	Unlikely												Media-video
